# Supplementary material for: Transcriptomic Insights: Phytogenic Modulation of Buffel Grass (Cenchrus ciliaris) Seedling Emergence
Source: Plants (Basel). 2024 Apr 23;13(9):1174. doi: 10.3390/plants13091174 (PMC11085557; doi:10.3390/plants13091174)
Supplement: Supplementary file 1 [file plants-13-01174-s001.zip]

Archive with 1 entries (1 files):
- plants-2913295-supplementary.pdf
